# Supplementary material for: Intereye comparison of ocular factors in normal tension glaucoma with asymmetric visual field loss in Korean population
Source: PLoS One. 2017 Oct 17;12(10):e0186236. doi: 10.1371/journal.pone.0186236 (PMC5645097; doi:10.1371/journal.pone.0186236)
Supplement: S1 Fig — Graphs are provided for asymmetric group and symmetric group, respectively. (XLSX) [file pone.0186236.s001.xlsx]

## Sheet: Sheet1
S1 Figs. Distribution of age in the study population.
